# Supplementary material for: Multisite Atherosclerosis and SCORE2-Based Risk Stratification in Psoriatic Arthritis: A Phenotype-Dependent Role of Vascular Territories
Source: Biomedicines. 2026 Jun 20;14(6):1395. doi: 10.3390/biomedicines14061395 (PMC13296767; doi:10.3390/biomedicines14061395)
Supplement: Supplementary file 1 [file biomedicines-14-01395-s001.zip]

Archive with 1 entries (1 files):
- biomedicines-4338511-supplementary.pdf
